# Supplementary material for: The Clinical and Mutational Spectrum of Bardet–Biedl Syndrome in Saudi Arabia
Source: Genes (Basel). 2024 Jun 11;15(6):762. doi: 10.3390/genes15060762 (PMC11202873; doi:10.3390/genes15060762)
Supplement: Supplementary file 1 [file genes-15-00762-s001.zip]

Archive with 6 entries (6 files):
- Figure S1 gene panels .pdf
- Figure S2 Fundus images  .pdf
- Figure S3 FAF images .pdf
- Figure S4.pdf
- Figure S5 ERG data.pdf
- Figure S6 pedigree of probands.pdf
